# Supplementary material for: fastlin: an ultra-fast program for Mycobacterium tuberculosis complex lineage typing
Source: Bioinformatics. 2023 Oct 23;39(11):btad648. doi: 10.1093/bioinformatics/btad648 (PMC10627351; doi:10.1093/bioinformatics/btad648)
Supplement: btad648_Supplementary_Data [file btad648_supplementary_data.zip]

Archive with 4 entries (4 files):
- Supplementary material 1.xlsx
- Supplementary_material_2.pdf
- Supplementary_material_4.pdf
- Supplementary_material_3.pdf
